# Supplementary material for: Long‐Term Maintenance of Complex Chromosomal Inversion Polymorphism in Drosophila mediopunctata
Source: Ecol Evol. 2024 Oct 27;14(10):e70443. doi: 10.1002/ece3.70443 (PMC11513201; doi:10.1002/ece3.70443)
Supplement: Supplementary file 1 — File S1 [file ECE3-14-e70443-s001.py]

#!/usr/bin/env python3
# Epistatic selection simulator v4.0

##################################################
## title           :epi_unified_v4.0.py
## description     :This will simulate either a no-dominance or overdominance epistatic model based on user input
## author          :Fabiana Uno
## version         :4.0
## usage           :python3 epi_unified_v4.0.py [options]
## python_version  :3.7.6
##################################################

import colorama
from colorama import Fore, Style
import argparse
import matplotlib.pyplot as plt
plt.ioff()

parser = argparse.ArgumentParser(description="usage: epi_unified_v4.0.py --model no_dom --a1 0.5 --a2 0.5 --b1 0.5 --b2 0.5 --D_a1b1 0.25 --D_a2b2 0.25 --D_a1b2 -0.25 --D_a2b1 -0.25 --s 0  --hc 0.5 --s_ho 0 --s_r 0 --r 0.005 --g 100 --verbosity 0")
parser.add_argument("--model", help="choose the epistatic model: 'simple' for simple epistatic model, 'over' for epistatic model with overdominance", type=str, choices=['simple', 'over'], required=True)
parser.add_argument("--a1", help="frequency of the allele a1", type=float, required=True)
parser.add_argument("--a2", help="frequency of the allele a2", type=float, required=True)
parser.add_argument("--b1", help="frequency of the allele b1", type=float, required=True)
parser.add_argument("--b2", help="frequency of the allele b2", type=float, required=True)
parser.add_argument("--g", help="number of generations per iteration", type=int, default=10)
parser.add_argument("--D_a1b1", help="LD for the haplotype combination a1b1", type=float, default=0)
parser.add_argument("--D_a2b2", help="LD for the haplotype combination a2b2", type=float, default=0)
parser.add_argument("--D_a1b2", help="LD for the haplotype combination a1b2", type=float, default=0)
parser.add_argument("--D_a2b1", help="LD for the haplotype combination a2b1", type=float, default=0)
parser.add_argument("--s", help="selection coefficient", type=float, default=0)
parser.add_argument("--h", help="dominance coefficient (used only in the simple epistatic model)", type=float, default=0.5)
parser.add_argument("--s_r", help="selection coefficient #1 (used only in the epistatic model with overdominance)", type=float, default=0)
parser.add_argument("--s_ho", help="selection coefficient #2 (used only in the epistatic model with overdominance)", type=float, default=0)
parser.add_argument("--r", help="recombination rate", type=float, default=0.5)
parser.add_argument("--verbosity", type=int, choices=[0, 1, 2], help="increase output verbosity", default=0)

#Initial parameters
args = parser.parse_args()
model = args.model
a1 = args.a1
a2 = args.a2
b1 = args.b1
b2 = args.b2
g = args.g
D_a1b1 = args.D_a1b1
D_a2b2 = args.D_a2b2
D_a1b2 = args.D_a1b2
D_a2b1 = args.D_a2b1
s = args.s
r = args.r
h = args.h
s_r = args.s_r
s_ho = args.s_ho


def sumall(*x):
    return sum(x)


def haplo_freq_initial():
    """
    Calculates the (initial) haplotype frequencies in the sample
    """
    global a1b1, a2b2, a1b2, a2b1, p, q

    a1b1 = a1 * b1 + D_a1b1
    a2b2 = a2 * b2 + D_a2b2
    a1b2 = a1 * b2 + D_a1b2
    a2b1 = a2 * b1 + D_a2b1

    p = a1b1 + a2b2
    q = a1b2 + a2b1


def haplo_freq():
    """
    Calculates the haplotypic frequencies after one generation or random mating
    """
    global a1b1, a2b2, a1b2, a2b1, p, q
    het1 = (((1 - r) * a1b1_a2b2) / 2)
    het2 = ((a1b1_a2b2 * r) / 2)
    het3 = (((1 - r) * a1b2_a2b1) / 2)
    het4 = ((a1b2_a2b1 * r) / 2)

    # New haplotypic frequencies
    a1b1 = (a1b1_a1b1 * 1) + het1 + (a1b1_a1b2 / 2) + (a1b1_a2b1 / 2) + het4
    a2b2 = (a2b2_a2b2 * 1) + het1 + (a2b2_a1b2 / 2) + (a2b2_a2b1 / 2) + het4
    a1b2 = het2 + (a1b1_a1b2 / 2) + (a2b2_a1b2 / 2) + a1b2_a1b2 + het3
    a2b1 = het2 + (a1b1_a2b1 / 2) + (a2b2_a2b1 / 2) + a2b1_a2b1 + het3

    p = a1b1 + a2b2
    q = a1b2 + a2b1


def linkage_disequilibrium():
    """
    Calculates the new LD for each haplotype in the sample
    """
    global d_a1b1, d_a2b2, d_a1b2, d_a2b1
    a1_ld = a1b1 + a1b2
    a2_ld = a2b2 + a2b1
    b1_ld = a1b1 + a2b1
    b2_ld = a2b2 + a1b2

    d_a1b1 = a1b1 - (a1_ld * b1_ld)
    d_a2b2 = a2b2 - (a2_ld * b2_ld)
    d_a1b2 = a1b2 - (a1_ld * b2_ld)
    d_a2b1 = a2b1 - (a2_ld * b1_ld)


def geno_freq():
    """
    Calculates the genotypic frequencies based on the selected model
    """
    global mean_fitness, a1b1_a1b1, a2b2_a2b2, a1b1_a2b2, a1b1_a1b2, a1b1_a2b1, a2b2_a1b2, a2b2_a2b1, a1b2_a1b2, a1b2_a2b1, a2b1_a2b1, geno_sum

    if model == 'simple':
        # simple epistatic model fitness values
        w1 = 1            # double non-recombinant
        w2 = 1 - (h * s)  # non-recombinant/recombinant
        w3 = 1 - s        # double recombinant

        # genotypic frequencies (HW)
        a1b1_a1b1 = a1b1 * a1b1 * w1;     # non-recombinant
        a2b2_a2b2 = a2b2 * a2b2 * w1;     # non-recombinant
        a1b1_a2b2 = 2 * a1b1 * a2b2 * w1; # non-recombinant/non-recombinant, heterozygous
        a1b1_a1b2 = 2 * a1b1 * a1b2 * w2; # non-recombinant/recombinant, heterozygous
        a1b1_a2b1 = 2 * a1b1 * a2b1 * w2; # non-recombinant/recombinant, heterozygous
        a2b2_a1b2 = 2 * a2b2 * a1b2 * w2; # non-recombinant/recombinant, heterozygous
        a2b2_a2b1 = 2 * a2b2 * a2b1 * w2; # non-recombinant/recombinant, heterozygous
        a1b2_a1b2 = a1b2 * a1b2 * w3;     # recombinant/recombinant, homozygous
        a1b2_a2b1 = 2 * a1b2 * a2b1 * w3; # recombinant/recombinant, heterozygous
        a2b1_a2b1 = a2b1 * a2b1 * w3;     # recombinant/recombinant, homozygous


    elif model == 'over':
        #  epistatic model with overdominance fitness values --> decreasing w for each recombinant chromosome and/or each homozygous locus
        w1 = 1                            # double non-recombinant, double heterozygous
        w2 = 1 - (s_r + s_ho)             # non-recombinant/recombinant, homozygous/heterozygous 
        w3 = 1 - (2* s_ho)                # double non-recombinant, double homozygous
        w4 = 1 - ((2* s_r) + (2* s_ho))   # double recombinant, double homozygous
        w5 = 1 - (2* s_r)                 # double recombinant, double heterozygous

        # genotypic frequencies (HW)
        a1b1_a1b1 = a1b1 * a1b1 * w3;     # non-recombinant
        a2b2_a2b2 = a2b2 * a2b2 * w3;     # non-recombinant
        a1b1_a2b2 = 2 * a1b1 * a2b2 * w1; # non-recombinant/non-recombinant, heterozygous
        a1b1_a1b2 = 2 * a1b1 * a1b2 * w2; # non-recombinant/recombinant, heterozygous
        a1b1_a2b1 = 2 * a1b1 * a2b1 * w2; # non-recombinant/recombinant, heterozygous
        a2b2_a1b2 = 2 * a2b2 * a1b2 * w2; # non-recombinant/recombinant, heterozygous
        a2b2_a2b1 = 2 * a2b2 * a2b1 * w2; # non-recombinant/recombinant, heterozygous
        a1b2_a1b2 = a1b2 * a1b2 * w4;     # recombinant/recombinant, homozygous
        a1b2_a2b1 = 2 * a1b2 * a2b1 * w5; # recombinant/recombinant, heterozygous
        a2b1_a2b1 = a2b1 * a2b1 * w4;     # recombinant/recombinant, homozygous

    mean_fitness = sumall(a1b1_a1b1, a2b2_a2b2, a1b1_a2b2, a1b1_a1b2, a1b1_a2b1, a2b2_a1b2, a2b2_a2b1, a1b2_a1b2, a1b2_a2b1, a2b1_a2b1)
    geno_sum = sumall(a1b1_a1b1, a2b2_a2b2, a1b1_a2b2, a1b1_a1b2, a1b1_a2b1, a2b2_a1b2, a2b2_a2b1, a1b2_a1b2, a1b2_a2b1, a2b1_a2b1)


def geno_freq_normalized():
    """
    Calculates the normalized genotypic frequencies by dividing the genotypic frequencies after selection by the mean fitness
    """
    global mean_fitness, a1b1_a1b1, a2b2_a2b2, a1b1_a2b2, a1b1_a1b2, a1b1_a2b1, a2b2_a1b2, a2b2_a2b1, a1b2_a1b2, a1b2_a2b1, a2b1_a2b1, geno_sum_normalized

    a1b1_a1b1 /= mean_fitness
    a2b2_a2b2 /= mean_fitness
    a1b1_a2b2 /= mean_fitness
    a1b1_a1b2 /= mean_fitness
    a1b1_a2b1 /= mean_fitness
    a2b2_a1b2 /= mean_fitness
    a2b2_a2b1 /= mean_fitness
    a1b2_a1b2 /= mean_fitness
    a1b2_a2b1 /= mean_fitness
    a2b1_a2b1 /= mean_fitness

    geno_sum_normalized = sumall(a1b1_a1b1, a2b2_a2b2, a1b1_a2b2, a1b1_a1b2, a1b1_a2b1, a2b2_a1b2, a2b2_a2b1, a1b2_a1b2, a1b2_a2b1, a2b1_a2b1)


def format_float(value, precision=10):
    """
    Formats a float to a string with a fixed number of decimal places.
    """
    return f"{value:.{precision}f}"


if __name__ == '__main__':
    i = 0
    last_a1b1 = 0
    last_a2b2 = 0
    last_a1b2 = 0
    last_a2b1 = 0
    flag = 0

    # Lists to store frequencies for plotting
    generations = []
    a1b1_freqs = []
    a2b2_freqs = []
    a1b2_freqs = []
    a2b1_freqs = []

    # Variables to hold initial haplotype frequencies
    initial_a1b1 = initial_a2b2 = initial_a1b2 = initial_a2b1 = None

    # Creating the output files
    f2 = open('geno_freq.txt', 'w')
    header = "gen \t a1b1_a1b1 \t a2b2_a2b2 \t a1b1_a2b2 \t a1b1_a1b2 \t a1b1_a2b1 \t a2b2_a1b2 \t a2b2_a2b1 \t a1b2_a1b2 \t a1b2_a2b1 \t a2b1_a2b1"
    f2.write(header + '\n')
    f2.close()

    f3 = open('ld.txt', 'w')
    header = "gen \t a1b1 \t a2b2 \t a1b1 \t a1b1"
    f3.write(header + '\n')
    f3.close()

    for i in range(g + 1):
        if i == 0:
            haplo_freq_initial()
            initial_a1b1 = a1b1
            initial_a2b2 = a2b2
            initial_a1b2 = a1b2
            initial_a2b1 = a2b1

            f1 = open('haplo_freq.txt', 'w')
            header = "gen \t a1b1 \t a2b2 \t a1b2 \t a2b1 \t p \t q"
            f1.write(header + '\n')
            f1.write("{}\t{}\t{}\t{}\t{}\t{}\t{}\n".format(i, a1b1, a2b2, a1b2, a2b1, p, q))
            f1.close()

            if args.verbosity >= 1:
                print("\ngeneration:", i, "\n------------------")
                print("Initial Haplotypic frequencies", "\na1:", a1, "\na2:", a2, "\nb1:", b1, "\nb2:", b2, "\n")

        elif i > 0:
            haplo_freq()
            f1 = open('haplo_freq.txt', 'a')
            f1.write("{}\t{}\t{}\t{}\t{}\t{}\t{}\n".format(i, a1b1, a2b2, a1b2, a2b1, p, q))
            f1.close()

        # Store frequencies for plotting
        generations.append(i)
        a1b1_freqs.append(a1b1)
        a2b2_freqs.append(a2b2)
        a1b2_freqs.append(a1b2)
        a2b1_freqs.append(a2b1)

        linkage_disequilibrium()
        f3 = open('ld.txt', 'a')
        f3.write("{}\t{}\t{}\t{}\t{}\n".format(i, d_a1b1, d_a2b2, d_a1b2, d_a2b1))
        f3.close()

        geno_freq()
        geno_freq_normalized()
        f2 = open('geno_freq.txt', 'a')
        f2.write("{}\t{}\t{}\t{}\t{}\t{}\\t{}\t{}\t{}\t{}\t{}\n".format(i, a1b1_a1b1, a2b2_a2b2, a1b1_a2b2, a1b1_a1b2, a1b1_a2b1, a2b2_a1b2, a2b2_a2b1, a1b2_a1b2, a1b2_a2b1, a2b1_a2b1))
        f2.close()

        if args.verbosity >= 1:
            print('generation:', i, "\n------------------")
            print("Haplotypic frequencies ( gen", i, ")", "\na1b1:", a1b1, "\na2b2:", a2b2, "\na1b2:", a1b2, "\na2b1:", a2b1, "\n")
            print("Genotypic frequencies after selection ( gen", i, ")", "\na1b1_a1b1:", a1b1_a1b1, "\na2b2_a2b2:", a2b2_a2b2, "\na1b1_a2b2:", a1b1_a2b2, "\na1b1_a1b2:", a1b1_a1b2, "\na1b1_a2b1:", a1b1_a2b1, "\na2b2_a1b2:", a2b2_a1b2, "\na2b2_a2b1:", a2b2_a2b1, "\na1b2_a1b2:", a1b2_a1b2, "\na1b2_a2b1:", a1b2_a2b1, "\na2b1_a2b1:", a2b1_a2b1, "\nsum:", geno_sum_normalized, "\n")

        # Check if the equilibrium has been reached
        if flag == 0 and (format_float(a1b1) == format_float(last_a1b1) and
                           format_float(a2b2) == format_float(last_a2b2) and
                           format_float(a1b2) == format_float(last_a1b2) and
                           format_float(a2b1) == format_float(last_a2b1)):
            flag = i

        last_a1b1 = a1b1
        last_a2b2 = a2b2
        last_a1b2 = a1b2
        last_a2b1 = a2b1

        i += 1

    # Plotting the haplotype frequencies over generations
    plt.figure(figsize=(10, 6))
    plt.plot(generations, a1b1_freqs, label='AB', color='blue', linewidth=4)
    plt.plot(generations, a2b2_freqs, label='ab', linestyle='--', color='orange', linewidth=4)
    plt.plot(generations, a1b2_freqs, label='Ab', color='r', linewidth=4)
    plt.plot(generations, a2b1_freqs, label='aB', linestyle='--', color='mediumseagreen', linewidth=4)
    plt.xticks(fontsize=14)  # Increase the x-axis tick label font size
    plt.yticks(fontsize=14)  # Increase the y-axis tick label font size
    plt.ylim(0, 1) 
    plt.grid(True, linestyle='--', alpha=0.5)
    plt.savefig('haplotype_frequencies.png')
    plt.close()

    q_equilibrium = a1b2 + a2b1
    p_equilibrium = a1b1 + a2b2
    equilibrium_freq = flag - 1

    # Print the summary with initial and final haplotype frequencies
    if flag > 0:
        print("Finished!", "\n\nSummary", "\n------------------", "\nInitial parameters", "\n------------------", 
              "\nNo. gen:", g, "\na1b1 (initial):", initial_a1b1, "\na2b2 (initial):", initial_a2b2, 
              "\na1b2 (initial):", initial_a1b2, "\na2b1 (initial):", initial_a2b1, 
              "\nr:", r, "\ns:", s, "\nh:", h, "\ns_r:", s_r, "\ns_ho:", s_ho, 
              "\n------------------", "\nLast generation", "\n------------------", 
              "\na1b1:", a1b1, "\na2b2:", a2b2, "\na1b2:", a1b2, "\na2b1:", a2b1, 
              "\nq(equilibrium):", q_equilibrium, "\np(equilibrium):", p_equilibrium, 
              "\nD_a1b1:", d_a1b1, "\nD_a2b2:", d_a2b2, "\nD_a1b2:", d_a1b2, "\nD_a2b1:", d_a2b1)
        print(Fore.GREEN + "\nequilibrium reached in generation", equilibrium_freq)
        print(Style.RESET_ALL)
    else:
        print("\nFinished!", "\n\nSummary", "\n------------------", "\nInitial parameters", "\n------------------", 
              "\nNo. gen:", g, "\na1b1 (initial):", initial_a1b1, "\na2b2 (initial):", initial_a2b2, 
              "\na1b2 (initial):", initial_a1b2, "\na2b1 (initial):", initial_a2b1, 
              "\nr:", r, "\ns:", s, "\nh:", h, "\ns_r:", s_r, "\ns_ho:", s_ho, 
              "\n------------------", "\nLast generation", "\n------------------", 
              "\na1b1:", a1b1, "\na2b2:", a2b2, "\na1b2:", a1b2, "\na2b1:", a2b1, 
              "\nD_a1b1:", d_a1b1, "\nD_a2b2:", d_a2b2, "\nD_a1b2:", d_a1b2, "\nD_a2b1:", d_a2b1)
        print(Fore.RED + "\nequilibrium not reached!")
        print(Style.RESET_ALL)


# end of main
